# Supplementary material for: Comparative analysis reveals conservation in genome organization among intestinal Cryptosporidium species and sequence divergence in potential secreted pathogenesis determinants among major human-infecting species
Source: BMC Genomics. 2019 May 22;20:406. doi: 10.1186/s12864-019-5788-9 (PMC6532270; doi:10.1186/s12864-019-5788-9)
Supplement: Supplementary file 1 — Table S1. Gene gains and losses in several Cryptosporidium species. Table S2. Major putative invasion- and host specificity-associated genes in Cryptosporidium spp. Table S3. Highly divergent genes among Cryptosporidium chipmunk genotype I, C. parvum and C. ubiquitum. (XLSX 23 kb) [file 12864_2019_5788_MOESM1_ESM.xlsx]

## Sheet: S1 Gene gains and losses in Cry
Table S1. Gene gains and losses in several Cryptosporidium species
Gene family	Cryptosporidium chipmunk genotype I	C. parvum	C. hominis	C. meleagridis	C. ubiquitum	C. baileyi	C. andersoni	C. muris
dUTP diphosphatase	–	cgd1_3860	Chro.10434	–	cubi01242	–	–	–
	C_ch_42.3131	cgd7_5170	Chro.70577	C_mele_24108.675	cubi03189	C_baileyi_642.635	cand016990	CMU_019310
Hypothetical protein	–	cgd3_370	–	–	–	–	–	–
Hypothetical protein	–	cgd4_10	Chro.40010	C_mele_24663.2080	cubi01243	–	–	–
Hypothetical protein	Cch_13.573	–	–	–	–	–	–	–
Large glycine-rich repeat low complexity protein	–	cgd4_3690	Chro.40421	C_mele_24138.1614	cubi01528	–	–	–
Signal peptide containing cysteine rich protein, gene anchored to telomere.	–	cgd4_4500	Chro.40511	C_mele_24106.404	–	–	–	–
MEDLE secreted proteins	Cch_35.2958	cgd5/6_5480	–	C_mele_24294.2021	–	–	–	–
	–	cgd5/6_5490	–	C_mele_24294.2022	–	–	–	–
	–	cgd7/5_4580	–	–	–	–	–	–
	–	cgd7/5_4590	–	–	–	–	–	–
	Cch_105.390	cgd7/5_4600	Chro.50507	–	–	–	–	–
	–	cgd7/5_4610	–	–	–	–	–	–
SKSR family protein	–	–	Chro.50010	C_mele_47673.3184	–	–	–	–
	–	–	Chro.50011	–	–	–	–	–
RNA helicase	–	cgd5_2960	Chro.50075	–	–	–	–	–
	Cch_25.2279	cgd5_2970	–	C_mele_47673.3135	cubi01982	C_bai_678.1630	cand034630	CMU_038850
	–	cgd5_2980	Chro.50077	–	–	–	–	–
Hypothetical protein	Cch_35.2955	–	–	–	–	–	–	–
	–	–	Chro.60630	–	–	–	–	–
	Cch_7.3568	cgd5/6_5500	Chro.60631	–	–	–	–	–
	–	–	Chro.60634	–	–	–	–	–
	Cch_40.3117	–	Chro.00007	C_mele_24166.1805	cubi00380	–	–	–
	Cch_1.1	–	Chro.60010	–	–	–	–	–
	–	cgd6_5500	–	–	–	–	–	–
	–	cgd8_10	Chro.80010	C_mele_47675.3449	–	C_bai_690.2593	–	–
Insulinase-like protease	–	cgd5/6_5520-5510	–	–	–	–	–	–
	–	cgd6_5520-5510	–	–	–	–	–	–
	Cch_105.391	–	–	–	–	–	–	–
Hypothetical protein	–	cgd7/5_4510	–	–	–	–	–	–
GMP synthase	–	cgd7/5_4520	Chro.50499	–	–	–	–	–
Conserved hypothetical protein	–	cgd7/5_4530	–	–	–	–	–	–
Hypothetical protein	–	cgd7_1280	Chro.70153	C_mele_46821.2213	–	–	–	–
Hypothetical protein	–	cgd7_5530	Chro.70614	–	–	–	–	–
Large low complexity protein	–	cgd8_660_70	Chro.80081	–	–	–	–	–
	Cch_12.473	cgd8_680_90	Chro.80081	C_mele_47675.3516	cubi03292	C_bai_692.2837	–	–
Uncharacterized glycine-rich low complexity protein	–	cgd8_4180	Chro.80481	C_mele_24125.1451	cubi03645	–	–	–
Hypothetical protein	–	cgd8_5420	Chro.80617	–	–	–	–	–
MEDLE secreted proteins	2	6	1	2	0	0	0	0
Telomeric insulinase-like proteases	1	2	0	1	0	0	0	0
Minus symbols denote that these proteins were absent from this parasite.

## Sheet: S2 Invasion-associated genes
Table S2. Major putative invasion-associated and host-specific genes in Cryptosporidium spp.
Family	Protein	Cryptosporidium chipmunk genotype I	C. parvum	C. hominis	C. meleagridis	C. ubiquitum	C. baileyi	C. andersoni	C. muris
Adhesin (mucin-type glycoprotein)	gp900	Cch_17.1296	cgd7_4020	Chro.70447	C_mele_24108.653	cubi03073	C_baileyi_632.288	cand012040	CMU_014140
					C_mele_24913.2089		C_baileyi_537.1
	gp60/40/15	Cch_26.2455	cgd6_1080	Chro.60138	C_mele_24112.995	cubi02234	C_baileyi_553.159	–	–
							C_baileyi_684.1794
							C_baileyi_553.160
							C_baileyi_684.1795
							C_baileyi_684.1797
							C_baileyi_684.1798
							C_baileyi_684.1796
	P23	Cch_13.566	cgd4_3620	Chro.40414	C_mele_24138.1606	cubi01522	C_baileyi_699.3318	–	–
	CP2	Cch_7.3562	cgd6_5410	Chro.60623	C_mele_24113.1045	cubi02667	–	–	–
	Clec	Cch_11.442	cgd3_440	Chro.30061	C_mele_47601.2501	cubi00854	C_baileyi_663.1083	cand034120	CMU_038310
	Muc1	Cch_40.3109	cgd2_390	Chro.20046	C_mele_24166.1848	cubi00389	–	–	–
	Muc2	Cch_40.3110	cgd2_400	Chro.20047	C_mele_24166.1847	cubi00388	–	–	–
	Muc3	Cch_40.3112	cgd2_410	Chro.20048	C_mele_24166.1846	cubi00387	–	–	–
	Muc4	Cch_40.3113	cgd2_420	Chro.20049	C_mele_24166.1845	cubi00386	–	–	–
	Muc5	Cch_40.3114	cgd2_430	Chro.20050	C_mele_24166.1838	cubi00385	–	–	–
	Muc6	Cch_40.3115	cgd2_440	Chro.20051	C_mele_24166.1827	–	–	–	–
	Muc7	Cch_40.3116	cgd2_450	Chro.20052	C_mele_24166.1816	cubi00384	–	–	–
	Muc8	Cch_50.3317	cgd1_470	Chro.10057	C_mele_47679.3585	cubi00043	–	–	–
	Muc9	Cch_14.808	cgd1_3550	Chro.10397	C_mele_24097.216	cubi00351	C_baileyi_694.2972	cand017610	CMU_020040
					C_mele_24097.214		C_baileyi_694.2970
	Muc10	Cch_2.1830	cgd2_3290	Chro.20345	C_mele_24114.1205	cubi00739	C_baileyi_693.2934	cand002970	CMU_003320
	Muc11	Cch_54.3514	cgd3_720	Chro.30096	C_mele_47601.2496	cubi00884	C_baileyi_689.2542	cand033810	CMU_037990
					C_mele_24107.492		C_baileyi_660.817
	Muc12	Cch_23.2109	cgd4_1300	Chro.40149	C_mele_24116.1302	cubi01576	–	–	–
	Muc13	Cch_31.2780	cgd5_340	Chro.50359	C_mele_24216.1954	cubi01726	C_baileyi_641.629	cand013850	CMU_016090
	Muc14	Cch_31.2657	cgd5_1210	Chro.50263	C_mele_31668.2096	cubi01812	C_baileyi_687.2257	–	–
	Muc15	Cch_31.2746	cgd5_2060	Chro.50173	C_mele_47652.2720	cubi01892	C_baileyi_687.2326	cand035520	CMU_039760
	Muc16	Cch_21.2041	cgd6_710	Chro.60092	C_mele_24914.2095	cubi02197	C_baileyi_696.3015	cand024260	CMU_027520
	Muc17	Cch_7.3561	cgd6_5400	Chro.60622	C_mele_24113.1044	cubi02666	–	–	–
	Muc18	Cch_39.3008	cgd7_4660	Chro.70514	C_mele_24108.732	cubi03137	C_baileyi_549.153	cand012700	CMU_014820
							C_baileyi_537.60
	Muc19	Cch_1.48	cgd8_410	Chro.80053	C_mele_47675.3486	cubi03264	C_baileyi_697.3059	cand021110	CMU_024330
	Muc20	Cch_12.474	cgd8_700	Chro.80087	C_mele_47675.3517	cubi03294	–	–	–
	Muc21	Cch_5.3233	cgd8_1160	Chro.80136	C_mele_47672.3030	cubi03340	C_baileyi_664.1177	–	–
	Muc22	Cch_10.337	cgd8_2800	Chro.80327	C_mele_47672.2848	cubi03505	C_baileyi_661.928	cand023600	CMU_026830
	Muc23	Cch_10.103	cgd8_3520	Chro.80404	C_mele_47672.3065	cubi03581	C_baileyi_688.2400	cand004650	CMU_006090
	Muc24	Cch_10.248	cgd8_4830	Chro.80555	C_mele_24125.1450	cubi03710	C_baileyi_688.2434	cand009540	CMU_011290
Insulinase-like protease	INS1	Cch_14.606	cgd1_1680	Chro.10193	C_mele_24097.11	cubi00162	C_baileyi_639.404	cand032340	CMU_036420
	INS2	Cch_14.842	cgd1_3840	Chro.10431	C_mele_24097.248	cubi00379	C_baileyi_694.2951	–	–
	INS3	Cch_8.3714	cgd2_920	Chro.20103	C_mele_47680.3680	cubi00472	C_baileyi_640.547	–	CMU_009450
	INS4	Cch_8.3715	cgd2_930	Chro.20104	C_mele_47680.3681	cubi00473	C_baileyi_640.546	cand007890	–
	INS5	Cch_2.1778	cgd2_2760	Chro.20292	C_mele_47674.3318	cubi00656	C_baileyi_538.73	cand003730	CMU_005180
	INS6	Cch_4.3070	cgd2_4270	Chro.20459	C_mele_24167.1878	cubi00802	C_baileyi_673.1481	cand002300	CMU_002640
	INS7	Cch_18.1524	cgd3_4170	Chro.30468	C_mele_24121.1356	cubi01223	C_baileyi_656.790	–	–
	INS8	Cch_18.1525	cgd3_4180	Chro.30469	C_mele_24121.1357	cubi01224	C_baileyi_561.174	–	–
	INS9	Cch_18.1526	cgd3_4190	Chro.30470	C_mele_24121.1358	cubi01225	C_baileyi_649.776	–	–
	INS10	Cch_18.1527	cgd3_4200	–*	C_mele_24121.1359	cubi01227	C_baileyi_649.775	–	CMU_004460
	INS11	Cch_18.1528	cgd3_4210	Chro.30474	C_mele_24121.1360	cubi01228	C_baileyi_679.1674	cand003500	CMU_004450
	INS12	Cch_18.1531	cgd3_4220	Chro.30475	C_mele_24121.1361	cubi01229	C_baileyi_679.1673	cand003510**	–
	INS13	Cch_18.1533	cgd3_4240	–*	C_mele_24121.1363	cubi01231	C_baileyi_679.1671	cand027870**	–
	INS14	Cch_18.1534	cgd3_4250	Chro.30478	C_mele_24121.1365	cubi01232	C_baileyi_679.1670	cand027880**	–
	INS15	Cch_99.3783	cgd3_4260	Chro.30479	C_mele_24121.1366	cubi01233	C_baileyi_679.1668	cand026930	CMU_030660
	INS16	Cch_18.1535	cgd3_4270	Chro.30480	C_mele_24121.1366	–	C_baileyi_679.1669	cand003460	CMU_031670
									CMU_011940
	INS17	Cch_83.3752	cgd3_4280	Chro.30482	C_mele_24121.1368	cubi01234	C_baileyi_679.1667	–	–
	INS18	Cch_53.3446	cgd4_4240	Chro.40483	C_mele_24106.413	cubi01672	–	–	–
	INS19	–	cgd5/6_5520-5510	–	C_mele_24294.2020	–	–	–	–
	INS20	–	cgd6_5520-5510	–	–	–	–	–	–
	INS21	C_ch_35.2932	cgd5_3400	Chro.50031	C_mele_47673.3160	cubi02107	C_baileyi_690.2605	cand013530	CMU_015750
	INS22	Cch_17.1088	cgd7_2080	Chro.70239	C_mele_24110.767	cubi02884	C_baileyi_685.1944	cand030190	CMU_034120
	INS23	Cch_10.328	cgd8_2720	Chro.80317	C_mele_47672.2857	cubi03496	C_baileyi_661.939	cand023510	CMU_026740
	INS24	Cch_105.391	–	–	–	–	–	–	–
Secreted MEDLE family protein	MEDLE1	–	cgd7/5_4580	–	–	–	–	–	–
	MEDLE2	–	cgd7/5_4590	–	–	–	–	–	–
	MEDLE3	Cch_105.390	cgd7/5_4600	Chro.50507	–	–	–	–	–
	MEDLE4	–	cgd7/5_4610	–	–	–	–	–	–
	MEDLE5	Cch_35.2958	cgd5/6_5480	–	C_mele_24294.2021	–	–	–	–
	MEDLE6	–	cgd5/6_5490	–	C_mele_24294.2022	–	–	–	–
Minus symbols denote that these proteins were absent from this parasite.
* The absence of some genes from C. hominis genome may be caused by fragmented contigs.
** These genes are not orthologous to those from other Cryptosporidium spp.

## Sheet: S3 Highly divergent genes
Table S3. Highly divergent genes among Cryptosporidium chipmunk genotype I, C. parvum and C. ubiquitum*
Gene in Cryptosporidium chipmunk genotype I	Annotation	Signal peptide	Paralog gene in Cryptosporidium chipmunk genotype I	Gene in C. parvum	Gene in C. ubiquitum	Subtelomeric location	Amino acid identity with C. parvum
C_ch_50.3278	Signal peptide containing protein with paralog gene	Yes	C_ch_50.3279	cgd1_110	cubi00008	Yes	0.5242
C_ch_50.3279	Signal peptide containing protein, secreted with a cysteine cluster at C-terminus	Yes	C_ch_50.3278	cgd1_120	cubi00008	Yes	0.4518
C_ch_50.3280	Signal peptide, secreted with a cysteine cluster at C-terminus	Yes	No	cgd1_130	cubi00009	Yes	0.4595
C_ch_50.3281	SKSR family protein	Yes	C_ch_11.405, C_ch_21.2011, C_ch_21.1989, C_ch_53.3475, C_ch_14.843, C_ch_14.843	cgd1_140	cubi00010	Yes	0.5557
C_ch_14.843	Possible 4-5x transmembrane domain, SKSR family	Yes	C_ch_11.405, C_ch_21.2011, C_ch_21.1989, C_ch_53.3475, C_ch_50.3281, C_ch_14.843	cgd1_3850	cubi00383	Yes	0.477
C_ch_2.1857	Possible RNA binding motif, signal peptide containing protein	Yes	C_ch_2.1856, C_ch_2.1857	cgd2_3530	cubi00714	No	0.4825
C_ch_4.3084	Signal peptide containing protein	Yes	No	cgd2_4020	cubi00777	No	0.5992
C_ch_40.3112	Signal peptide containing protein with serine stretches, possible low mucin glycoprotein , locus of 7 genes	Yes	C_ch_40.3109, C_ch_40.3110, C_ch_40.3112, C_ch_40.3113, C_ch_40.3114, C_ch_40.3115, C_ch_40.3116	cgd2_410	cubi02525	Yes	0.4854
C_ch_4.3081	Signal peptide containing protein	Yes	No	cgd2_4370	cubi00382	Yes	0.48
C_ch_4.3082	Signal peptide containing protein with repeats, anchored to telomere	Yes	C_ch_4.3083	cgd2_4380	cubi00381	Yes	0.2013
C_ch_8.3716	Signal peptide plus transmembrane domain or GPI anchor	Yes	No	cgd2_940	cubi00474	No	0.5613
C_ch_11.405	SKSR family protein	Yes	C_ch_21.2011, C_ch_53.3475, C_ch_14.843, C_ch_50.3281, C_ch_21.1989, C_ch_14.843	cgd3_10	cubi03224	Yes	0.5122
C_ch_11.460	Hypothetical protein	No	No	cgd3_60	cubi01568	Yes	0.4297
C_ch_15.1011	Hypothetical protein	Yes	C_ch_15.1008, C_ch_15.1012, C_ch_15.1009	cgd3_1750	cubi00982	No	0.519
C_ch_83.3751	Cryptosporidium-specific FLGN gene family	Yes	C_ch_53.3473, C_ch_35.2954, C_ch_53.3472, C_ch_21.2022, C_ch_34.2911	cgd3_4360	cubi02127	Yes	0.5972
C_ch_53.3421	Signal peptide plus transmembrane domain or GPI anchor, proline rich, acidic stretches	Yes	No	cgd4_3970	cubi01649	No	0.5304
C_ch_53.3472	Cryptosporidium-specific FLGN gene family	Yes	C_ch_53.3473, C_ch_83.3751, C_ch_35.2954, C_ch_21.2022, C_ch_34.2911	cgd4_4470	cubi01693	Yes	0.5111
C_ch_53.3475	SKSR family protein	Yes	C_ch_11.405, C_ch_21.2011, C_ch_21.1989, C_ch_14.843, C_ch_50.3281, C_ch_14.843	cgd4_4490	cubi03225	Yes	0.5515
C_ch_53.3476	Signal peptide containing cysteine rich protein, gene anchored to telomere	No	No	cgd4_4500	cubi01695	Yes	0.3229
C_ch_34.2912	Signal peptide containing protein	Yes	C_ch_22.2073	cgd5_10	cubi01696	Yes	0.5282
C_ch_34.2913	Signal peptide containing protein	Yes	C_ch_21.2040	cgd5_20	cubi01697	Yes	0.6217
C_ch_34.2914	Signal peptide containing with large proline stretches	Yes	No	cgd5_40	cubi01698	Yes	0.3536
C_ch_34.2915	Signal peptide containing protein	Yes	C_ch_50.3317, C_ch_2.1986	cgd5_50	cubi01699	Yes	0.5256
C_ch_105.387	Hypothetical protein	Yes	C_ch_26.2476	cgd5_4550	cubi02129	Yes	0.6259
C_ch_105.389	Hypothetical protein	Yes	C_ch_35.2955, C_ch_40.3117, C_ch_7.3568, C_ch_1.1	cgd5_4570	cubi00380	Yes	0.6154
C_ch_1.12	Hypothetical protein with signal peptide and cysteine rich region at the C-terminus	Yes	No	cgd6_10	cubi01507	Yes	0.2637
C_ch_1.45	Serine repeat antigen, possible mucin	Yes	C_ch_40.3110, C_ch_40.3112	cgd6_40	cubi02135	Yes	0.4975
C_ch_26.2455	Mucin glycoprotein gp60	Yes	No	cgd6_1080	cubi02234	No	0.5443
C_ch_7.3548	Hypothetical protein with possible signal peptide	Yes	C_ch_4.3063	cgd6_5270	cubi02654	Yes	0.5528
C_ch_7.3561	Mucin protein with Thr stretch, Cys rich	Yes	No	cgd6_5400	cubi02666	Yes	0.538
C_ch_7.3562	Hypothetical protein with Thr stretch, likely mucin	Yes	No	cgd6_5410	cubi02667	Yes	0.5926
C_ch_7.3564	Hypothetical protein, signal peptide plus transmembrane domain or GPI anchor	Yes	No	cgd6_5430	cubi02669	Yes	0.6164
C_ch_34.2911	Cryptosporidium-specific FLGN gene family	Yes	C_ch_53.3473, C_ch_83.3751, C_ch_35.2954, C_ch_53.3472, C_ch_21.2022	cgd6_5460	cubi01694	Yes	0.4848
C_ch_35.2957	Hypothetical protein, signal peptide, transmembrane domain with N-terminus	No	C_ch_17.1357	cgd6_5470	cubi00851	Yes	0.3579
C_ch_52.3390	Hypothetical protein	Yes	No	cgd7_10	cubi02673	Yes	0.4976
C_ch_39.3000	Large secreted protein with signal peptide	Yes	No	cgd7_4500	cubi03121	No	0.5694
C_ch_37.2969	Secreted protein	Yes	No	cgd7_5510	cubi03222	Yes	0.562
C_ch_37.2970	Serine/threonine rich low complexity protein	No	C_ch_17.1332, C_ch_68.3538, C_ch_68.3539, C_ch_53.3477, C_ch_17.1331	cgd7_5520	cubi03223	Yes	0.3828
C_ch_5.3240	Signal peptide, possible ER retention motif	Yes	No	cgd8_1750	cubi03403	No	0.4038
C_ch_21.1989	Signal peptide, predicted secreted protein of Cryptosporidium-specific SKSR gene family	Yes	C_ch_11.405, C_ch_21.2011, C_ch_53.3475, C_ch_14.843, C_ch_50.3281, C_ch_14.843	cgd8_20	cubi03225	Yes	0.4693
C_ch_21.2011	Signal peptide, secreted of Cryptosporidium-specific SKSR gene family	Yes	C_ch_11.405, C_ch_3.3475, C_ch_21.1989, C_ch_14.843, C_ch_50.3281, C_ch_14.843	cgd8_40	cubi03226	Yes	0.4569
C_ch_21.2022	Signal peptide, predicted secreted protein of Cryptosporidium-specific FLGN gene family	Yes	C_ch_53.3473, C_ch_83.3751, C_ch_35.2954, C_ch_53.3472, C_ch_34.2911	cgd8_50	cubi03227	Yes	0.623
C_ch_21.2033	Signal peptide containing protein, possible transmembrane domain near N- terminus	Yes	No	cgd8_60	cubi03228	Yes	0.5222
C_ch_10.298	Large protein with possible signal peptide and acidic plus glycine repeats	Yes	No	cgd8_5290	cubi03755	Yes	0.5611
C_ch_10.301	Signal peptide containing protein	Yes	No	cgd8_5310	cubi03757	Yes	0.614
C_ch_10.306	Cryptosporidium-specific secreted proteins within telomeric locus	No	No	cgd8_5360	cubi03761	Yes	0.4259
C_ch_10.307	Conserved hypothetical protein	No	No	cgd8_5370	cubi03567	Yes	0.3063
C_ch_10.308	Cryptosporidium-specific secreted proteins within telomeric locus	Yes	No	cgd8_5380	cubi03762	Yes	0.4189
Subtotal	-	42/48 (87.5%)	23/48 (47.9%)	-	-	40/48 (83.3%)	-
*The genes are identified by direct sequence comparison.
